# Supplementary material for: Molecular Genetics of Pre-B Acute Lymphoblastic Leukemia Sister Cell Lines during Disease Progression
Source: Curr Issues Mol Biol. 2021 Nov 30;43(3):2147–56. doi: 10.3390/cimb43030149 (PMC8929001; doi:10.3390/cimb43030149)
Supplement: Supplementary file 1 [file cimb-43-00149-s001.zip]

Archive with 2 entries (2 files):
- cimb-1467938 supplementary-Tables S1-S3.pdf
- cimb-1467938-supplementary.pdf
